# Supplementary material for: Representation of visual landmarks in retrosplenial cortex
Source: eLife. 2020 Mar 10;9:e51458. doi: 10.7554/eLife.51458 (PMC7064342; doi:10.7554/eLife.51458)
Supplement: Source code 1. [file elife-51458-code1.zip]

Archive with 2 entries (2 files):
- MTH3.mat
- MTH3.m
